# Supplementary material for: NMR Profiling of Milk from Treated Dried off Cows
Source: Foods. 2026 Feb 20;15(4):770. doi: 10.3390/foods15040770 (PMC12939868; doi:10.3390/foods15040770)
Supplement: Supplementary file 1 [file foods-15-00770-s001.zip]

Archive with 1 entries (1 files):
- foods-4151249-supplementary.pdf
